# Supplementary material for: Machine learning and ontology in eCoaching for personalized activity level monitoring and recommendation generation
Source: Sci Rep. 2022 Nov 18;12:19825. doi: 10.1038/s41598-022-24118-4 (PMC9674665; doi:10.1038/s41598-022-24118-4)
Supplement: Supplementary file 3 — Supplementary Information 3. [file 41598_2022_24118_MOESM3_ESM.csv]

Date	IMA	WeightBearing	Sedentary	Standing	LPA	MPA	VPA	Steps
08/11/2021	91815	1878	111078	1286	4138	1466	814	9876
09/11/2021	100642	3226	112274	2144	4640	1976	704	10074
10/11/2021	137141	3120	134114	3048	4104	2560	114	11014
11/11/2021	90231	292	80186	240	3288	2814	176	7656
12/11/2021	97236	18	79104	18	5564	1448	176	12114
13/11/2021	84441	1266	77584	658	4040	1532	92	9408
14/11/2021	58070	1998	74448	1946	1528	334	412	3460
15/11/2021	93977	2266	72866	1494	6266	3590	168	11000
16/11/2021	136213	3032	67308	1926	7360	5096	462	18338
17/11/2021	89879	588	78224	512	4298	1458	0	10447
18/11/2021	123259	362	76828	222	6064	2308	250	14581
19/11/2021	120389	2	77664	0	5848	1862	928	14182
20/11/2021	103177	3534	65810	2586	5960	1008	0	11017
21/11/2021	103177	3534	65810	2586	5960	1008	0	11018
23/11/2021	103177	3534	65810	2586	5960	1008	0	11017
24/11/2021	103177	3534	65810	2586	5960	1008	0	11019
25/11/2021	103177	3534	65810	2586	5960	1008	0	11017
25/11/2021	103177	3534	65810	2586	5960	1008	0	11018
26/11/2021	119525	2772	100568	1820	7034	406	386	13164
27/11/2021	119883	3070	74686	2156	5864	1980	0	13042
28/11/2021	81050	2428	73274	1764	4562	424	0	7779
29/11/2021	127966	1550	73694	1524	6206	2840	0	14902
30/11/2021	106063	3442	104432	2258	4904	1692	588	13116
01/12/2021	100540	3014	69596	2140	5154	1600	280	12915
02/12/2021	99524	3482	67368	2628	4820	2034	180	13522
03/12/2021	82619	24	81498	32	3830	788	100	8193
04/12/2021	55414	8	83326	2	2630	316	0	4761
05/12/2021	55414	8	83326	2	2630	316	0	4762
06/12/2021	55414	8	83326	2	2630	316	0	4761
07/12/2021	55414	8	83326	2	2630	316	0	4762
08/12/2021	53800	492	131922	392	2476	400	0	4619
09/12/2021	63608	164	83078	128	2528	234	0	4523
10/12/2021	63608	164	83078	128	2528	234	0	4524
10/12/2021	63608	164	83078	128	2528	234	0	4523
12/12/2021	57646	326	99896	302	2678	556	0	5100
13/12/2021	66213	1786	74758	1708	2490	240	0	4495
14/12/2021	93531	686	79542	492	3278	1156	180	7280
15/12/2021	82597	1486	76054	1256	3018	508	0	5619
16/12/2021	116822	6	80170	0	4160	1060	1564	11231
17/12/2021	85322	4340	63470	3724	2868	1258	538	7925
18/12/2021	94130	412	80596	350	3026	604	398	7427
19/12/2021	68683	426	81096	382	3166	96	0	5655
20/12/2021	68683	426	81096	382	3166	96	0	5656
